# Supplementary material for: Genetic Diversity of Hepatitis B and C Viruses Revealed by Continuous Surveillance from 2015 to 2021 in Gabon, Central Africa
Source: Microorganisms. 2023 Aug 9;11(8):2046. doi: 10.3390/microorganisms11082046 (PMC10458803; doi:10.3390/microorganisms11082046)
Supplement: Supplementary file 1 [file microorganisms-11-02046-s001.zip]

Archive with 1 entries (1 files):
- microorganisms-2535852-supplementary.pdf
